# Supplementary material for: A Novel Mechanism of Cannabidiol in Suppressing Hepatocellular Carcinoma by Inducing GSDME Dependent Pyroptosis
Source: Front Cell Dev Biol. 2021 Jul 19;9:697832. doi: 10.3389/fcell.2021.697832 (PMC8327166; doi:10.3389/fcell.2021.697832)
Supplement: Supplementary file 3 [file Data_Sheet_1.zip]

Archive with 23 entries (22 files):
- PDF-WB-RAW-DATA/
- PDF-WB-RAW-DATA/WB-Figure 2D.pdf
- PDF-WB-RAW-DATA/WB-Figure 2E-HepG2.pdf
- PDF-WB-RAW-DATA/WB-Figure 2E-HUH7.pdf
- PDF-WB-RAW-DATA/WB-Figure 2E-MHCC97H.pdf
- PDF-WB-RAW-DATA/WB-Figure 3A.pdf
- PDF-WB-RAW-DATA/WB-Figure 3F-HEPG2.pdf
- PDF-WB-RAW-DATA/WB-Figure 3F-MHCC97H.pdf
- PDF-WB-RAW-DATA/WB-Figure 4E-HEPG2 and MHCC97H.pdf
- PDF-WB-RAW-DATA/WB-Figure 5A- MHCC97H.pdf
- PDF-WB-RAW-DATA/WB-Figure 5A-HEPG2.pdf
- PDF-WB-RAW-DATA/WB-Figure 5A-huh7.pdf
- PDF-WB-RAW-DATA/WB-Figure 5B.pdf
- PDF-WB-RAW-DATA/WB-Figure 5F-HEPG2.pdf
- PDF-WB-RAW-DATA/WB-Figure 5F-MHCC97H.pdf
- PDF-WB-RAW-DATA/WB-Figure 6C-HepG2.pdf
- PDF-WB-RAW-DATA/WB-Figure 6C-MHCC97H.pdf
- PDF-WB-RAW-DATA/WB-Figure 6D.pdf
- PDF-WB-RAW-DATA/WB-Figure 6G.pdf
- PDF-WB-RAW-DATA/WB-Figure S2D-HCC cell line.pdf
- PDF-WB-RAW-DATA/WB-Figure S2E-HEPG2-HUH7-MHCC97H.pdf
- PDF-WB-RAW-DATA/WB-Figure S4B.pdf
- PDF-WB-RAW-DATA/WB-Figure S5A.pdf
